# Supplementary material for: Identification of NLRP3PYD Homo-Oligomerization Inhibitors with Anti-Inflammatory Activity
Source: Int J Mol Sci. 2022 Jan 31;23(3):1651. doi: 10.3390/ijms23031651 (PMC8835912; doi:10.3390/ijms23031651)
Supplement: Supplementary file 1 [file ijms-23-01651-s001.zip]

Archive with 1 entries (1 files):
- ijms-1532420-supplementary.pptx
